# Supplementary material for: Emphasizing the role of oxidative stress and Sirt-1/Nrf2 and TLR-4/NF-κB in Tamarix aphylla mediated neuroprotective potential in rotenone-induced Parkinson’s disease: In silico and in vivo study
Source: PLoS One. 2026 Jan 6;21(1):e0339010. doi: 10.1371/journal.pone.0339010 (PMC12774373; doi:10.1371/journal.pone.0339010)
Supplement: S1 Data — (XLSX) [file pone.0339010.s020.xlsx]

## Sheet: Sheet1
	α-synuclein						tyrosine hydroxylase
	Control group	T. aphylla group	Rotenone	Rotenone+ T. aphylla group			Control group	T. aphylla group	Rotenone	Rotenone+ T. aphylla group
	25.6	20.4	75	25.9			3.8	3.87	0.49	2.9
	24.8	21.6	70	30.4			3.6	3.8	0.5	2.7
	26.7	22.8	73	28.7			3.7	3.95	0.47	2.5
	20.6	24	71	29.3			3.77	4	0.48	2.8
	25.7	24.5	78	30.5			3.89	3.76	0.46	2.55
	21.6	26.1	79.5	31.2			4.1	3.6	0.42	2.67
	MDA						GSH						SOD						CAT
	Control group	T. aphylla group	Rotenone group	Rotenone + T. aphylla group			Control group	T. aphylla group	Rotenone group	Rotenone + T. aphylla group			Control group	T. aphylla group	Rotenone group	Rotenone + T. aphylla group			Control group	T. aphylla group	Rotenone group	Rotenone + T. aphylla group
	15	15	28.7	17.6			24.6	23.4	10.5	18.6			13.4	14.6	6.8	10.2			15.4	16.8	7.1	11.2
	16	14	27.6	18.9			22.5	24.6	10.3	19.8			14.6	15.2	6.5	10.1			16.4	16.9	7.2	10.7
	15.8	14.6	29.6	19.4			22.8	24.9	11.4	18.4			14.1	14.2	6.9	11.3			15.9	17.2	7.9	10.4
	16.9	15.7	30.2	19.1			23.4	25.1	11.9	17.6			13.8	13.8	7.3	11.09			16.2	17.4	6.4	10.06
	17	16.1	29.5	18.7			23.1	23.3	12.5	17.9			14.9	13.9	7.5	10.6			17.05	17.6	7.48	11.6
	17.4	14.8	27.8	17.9			24.2	23.1	11.2	18.4			15.1	14.05	7.05	10.7			17.3	16.1	8.05	11.74
	TNF-alpha						IL-1Beta						IL-6
	Control group	T. aphylla group	Rotenone group	Rotenone+T. aphylla group			Control group	T. aphylla group	Rotenone group	Rotenone + T. aphylla group			Control group	T. aphylla group	Rotenone group	Rotenone + T. aphylla group
	1	1	4.1	1.8			1	1	2.4	1.4			1	0.95	1.8	1.4
	1	0.99	4.13	1.9			1	1.02	2.5	1.46			1	0.97	1.85	1.45
	1	0.95	4.3	1.76			1	1.03	2.6	1.52			1	0.96	1.89	1.5
	1	0.92	4.24	1.7			1	0.92	2.57	1.57			1	0.98	1.92	1.59
	1	0.91	4.23	1.84			1	0.95	2.46	1.61			1	0.94	1.96	1.57
	1	1.02	4.17	1.86			1	0.97	2.53	1.58			1	0.97	1.94	1.48
	SIRT1						Nrf-2
	Control group	T. aphylla group	Rotenone group	Rotenone + T. aphylla group			Control group	T. aphylla group	Rotenone group	Rotenone + T. aphylla group
	0.97	0.95	0.31	0.74			20	21	13	18.4
	0.95	0.96	0.35	0.75			21	20.4	12.8	19.5
	0.96	0.94	0.39	0.78			22	25.4	11.8	18
	0.94	1.02	0.38	0.71			24.1	23.5	12.3	17
	0.98	1	0.4	0.68			23.4	24.9	12.5	19.4
	0.96	1	0.42	0.69			25	22.4	10.3	17.6
	TLR4						NF-KB
	Control group	T. aphylla group	Rotenone group	Rotenone + T. aphylla group			Control group	T. aphylla group	Rotenone group	Rotenone + T. aphylla group
	9.1	7.5	18	13			0.63	0.65	4.36	1.6
	8.9	8	17.5	12.5			0.8	0.61	5.4	1.8
	8.6	10	18.3	14			0.65	0.7	5	1.5
	10	9.4	19	12.9			0.69	0.63	4.8	1.48
	9.5	8.4	19.6	13.8			0.72	0.5	4	1.7
	7.8	7.2	16.8	14.3			0.5	0.81	4.5	1.3
	Bax						Bcl2
	Control group	T. aphylla group	Rotenone group	Rotenone + T. aphylla group			Control group	T. aphylla group	Rotenone	Rotenone + T.aphylla group
	1	0.95	2	1.3			1	0.95	0.21	0.56
	1	0.91	2.1	1.35			1	0.96	0.25	0.58
	1	0.97	2.05	1.4			1	0.99	0.23	0.57
	1	0.96	1.98	1.32			1	1	0.3	0.59
	1	1	1.9	1.46			1	1.01	0.28	0.62
	1	1.02	1.86	1.39			1	1.02	0.31	0.66
